# Supplementary material for: New Endoscopic Devices and Techniques for the Management of Post-Sleeve Gastrectomy Fistula and Gastric Band Migration
Source: J Clin Med. 2024 Aug 18;13(16):4877. doi: 10.3390/jcm13164877 (PMC11355382; doi:10.3390/jcm13164877)
Supplement: Supplementary file 1 [file jcm-13-04877-s001.zip]

Archive with 1 entries (1 files):
- jcm-3136828-supplementary.mp4
